# Supplementary material for: Investigating the Mediating Role of Cardiometabolic Traits in the Causal Link Between SHBG Levels and Stroke Risk via Network Mendelian Randomization
Source: Curr Issues Mol Biol. 2025 Jun 27;47(7):494. doi: 10.3390/cimb47070494 (PMC12293703; doi:10.3390/cimb47070494)
Supplement: Supplementary file 1 [file cimb-47-00494-s001.zip]

Archive with 1 entries (1 files):
- cimb-3662914-supplementary.pdf
